# Supplementary material for: Euglena gracilis Enhances Innate and Adaptive Immunity through Specific Expression of Dectin-1 in CP-Induced Immunosuppressed Mice
Source: Nutrients. 2024 Sep 18;16(18):3158. doi: 10.3390/nu16183158 (PMC11434765; doi:10.3390/nu16183158)
Supplement: Supplementary file 1 [file nutrients-16-03158-s001.zip]

Archive with 1 entries (1 files):
- nutrients-3185581-supplementary.pptx
